# Supplementary material for: Binding Thermodynamics and Dissociation Kinetics Analysis Uncover the Key Structural Motifs of Phenoxyphenol Derivatives as the Direct InhA Inhibitors and the Hotspot Residues of InhA
Source: Int J Mol Sci. 2022 Sep 3;23(17):10102. doi: 10.3390/ijms231710102 (PMC9456180; doi:10.3390/ijms231710102)
Supplement: Supplementary file 1 [file ijms-23-10102-s001.zip]

Archive with 1 entries (1 files):
- ijms-1863046-supplementary.pdf
